# Supplementary material for: Genome-wide assessment of runs of homozygosity and inbreeding in Inner Mongolia cashmere goats reveals candidate genes for economic traits
Source: Front Vet Sci. 2026 Mar 12;13:1796462. doi: 10.3389/fvets.2026.1796462 (PMC13019744; doi:10.3389/fvets.2026.1796462)
Supplement: Supplementary file 1 [file Table_1.XLS]

## Sheet: Sheet1
Table S1 Genes detected in Inner Mongolia Cashmere Goats within each ROH island
Chr	Start, bp	End, bp	SNPs	Genes
2	12283827	14789346	59	MATN1, LAPTM5, SDC3, PUM1, NKAIN1, SNRNP40, ZCCHC17, FABP3, SERINC2, TINAGL1, HCRTR1, PEF1, COL16A1, ADGRB2, SPOCD1, PTP4A2, KHDRBS1, TMEM39B, KPNA6, TXLNA, CCDC28B, IQCC, DCDC2B, TMEM234, EIF3I, FAM167B, LCK, HDAC1*, MARCKSL1, FAM229A, TSSK3, BSDC1, ZBTB8B, ZBTB8A, ZBTB8OS, RBBP4, SYNC
2	93379497	93401647	2
5	49134334	54355955	121	TMEM5, AVPR1A, PPM1H, MIRLET7I, MON2, USP15, FAM19A2, SLC16A7, LRIG3
7	5267872	7767750	75
8	11246682	13775887	47	NDUFB6*, TOPORS, DDX58, ACO1
8	105880550	105965786	2
9	76818267	82654052	102	MYCT1, VIP, FBXO5, MTRF1L, RGS17, OPRM1, IPCEF1, CNKSR3, SCAF8, TIAM2, TFB1M, CLDN20, NOX3, ARID1B, TMEM242, LDHAL6B, ZDHHC14, SNX9, SYNJ2, SERAC1, GTF2H5, TULP4, TMEM181, DYNLT1, SYTL3, EZR, RSPH3
13	32488843	32550624	2
17	51205345	51581703	10
19	10321740	13555481	63	VMP1*, MIR21*, TUBD1, RPS6KB1, RNFT1, MED13, INTS2, BRIP1, TBX4, TBX2, BCAS3, PPM1D, APPBP2, USP32, CA4, ZNHIT3, MYO19, PIGW, GGNBP2, DHRS11, MRM1, LHX1, AATF, ACACA*, TADA2A, DUSP14, SYNRG, DDX52
24	30144518	30521754	6	AQP4
25	702894	4138138	62	SOX8, SSTR5, C1QTNF8, UBE2I, BAIAP3, TSR3, GNPTG, UNKL, CCDC154, CLCN7, PTX4, TELO2, IFT140, TMEM204, CRAMP1, HN1L, MAPK8IP3, NME3, MRPS34, EME2, SPSB3, NUBP2, IGFALS, HAGH, FAHD1, MEIOB, HS3ST6, MSRB1, RPL3L, NDUFB10*, RPS2, RNF151, TBL3, NOXO1, GFER, SYNGR3, ZNF598, NPW, SLC9A3R2, NTHL1, TSC2, PKD1, RAB26, TRAF7, CASKIN1, MLST8, BRICD5, PGP*, E4F1, DNASE1L2*, ECI1*, RNPS1, ABCA3*, CCNF, NTN3, T…
26	30200702	30978147	31	HIF1AN, NDUFB8, SEC31B, WNT8B, SCD, PKD2L1, BLOC1S2, CWF19L1, CHUK*, ERLIN1, CPN1, DNMBP, ABCC2, CUTC
26	41866152	42063807	7	PTEN
*commented in the Results and Discussion
