# Supplementary material for: Genome-wide assessment of runs of homozygosity and inbreeding in Inner Mongolia cashmere goats reveals candidate genes for economic traits
Source: Front Vet Sci. 2026 Mar 12;13:1796462. doi: 10.3389/fvets.2026.1796462 (PMC13019744; doi:10.3389/fvets.2026.1796462)
Supplement: Supplementary file 2 [file Table_2.XLS]

## Sheet: Sheet1
Table S2 GO terms and KEGG pathways analysis enriched (p < 0.05) based on runs of homozygosity island
Term	Genes Count	Genes	P-value
GO Biological Process
GO:0000712~resolution of meiotic recombination intermediates	3	SLX4, EME2, MEIOB	0.007
GO:0140527~reciprocal homologous recombination	4	BRIP1, SLX4, EME2, MEIOB	0.011
GO:0007131~reciprocal meiotic recombination	4	BRIP1, SLX4, EME2, MEIOB	0.011
GO:0035825~homologous recombination	4	BRIP1, SLX4, EME2, MEIOB	0.011
GO:0043170~macromolecule metabolic process	70	TINAGL1, USP32, CCNF, PTEN, PRSS27, ZBTB8OS, PIGW, TFB1M, PRSS22, DUSP14, MMP25, EME2, MEIOB, RNF151, HIF1AN, FBXO5, SRRM2, CHUK, PDPK1, DDX52, ALG1, KCTD5, ZDHHC14, TOPORS, THOC6, SPOCD1, PTP4A2, LCK, TSSK3, DNASE1, DNASE1L2, MTRF1L, ZNF598, TELO2, NAA60, KHDRBS1, USP15, MGRN1, MRPS34, TSR3, TULP4, PPM1H, PKMYT1, PPM1D, MRM1, CPN1, BRIP1, SLX4, RBBP4, NTHL1, ZNHIT3, RPS2, TRAP1, UBE2I, INTS2, ER…	0.014
GO:0008152~metabolic process	93	TINAGL1, USP32, ECI1, CCNF, PTEN, PRSS27, ZBTB8OS, PIGW, TFB1M, PRSS22, DUSP14, MMP25, EME2, MEIOB, RNF151, HIF1AN, SERAC1, FBXO5, SRRM2, BCAS3, CHUK, PDPK1, NME3, DDX52, ALG1, KCTD5, ZDHHC14, TOPORS, THOC6, SPOCD1, PTP4A2, ADCY9, LCK, PGP, TSSK3, DNASE1, HAGH, DNASE1L2, MTRF1L, ZNF598, TELO2, NAA60, KHDRBS1, NDUFB8, USP15, NDUFB6, MGRN1, MRPS34, TSR3, TULP4, PPM1H, NOXO1, PKMYT1, PPM1D, MRM1, AC…	0.015
GO:0035556~intracellular signal transduction	20	CHUK, PDPK1, ERLIN1, PTEN, NLRC3, PRSS33, PPM1D, MAPK8IP3, TOPORS, TIAM2, DNMBP, ADCY9, ADGRB2, LCK, EME2, DCDC2B, MLST8, CDIP1, TSSK3, EZR	0.018
GO:0071840~cellular component organization or biogenesis	57	COL16A1, AQP4, TFB1M, PKD1, NUBP2, MMP25, CLDN20, EME2, MLST8, MEIOB, ZNF205, SERAC1, IFT140, DDX52, ARID1B, KCTD5, MAPK8IP3, CLDN6, TRAF7, CLDN9, TSSK3, EZR, MTRF1L, ZNF598, TELO2, NAA60, NDUFB8, USP15, NDUFB10, HDAC1, PEF1, TSR3, NOXO1, TUBD1, PPM1D, PPL, MRM1, BRIP1, SLX4, RBBP4, ZNHIT3, SNX9, SEC31B, MARCKSL1, ABCA3, LAPTM5, MYO19, RPL3L, GTF2H5, BAIAP3, VMP1, TBL3, TADA2A, EIF3I, DNAJA3, CLU…	0.036
GO:0009887~animal organ morphogenesis	11	CCDC154, HDAC1, IFT140, ROGDI, MATN1, LRIG3, TBX4, PKD1, MAPK8IP3, CLUAP1, NTN3	0.037
GO:0033209~tumor necrosis factor-mediated signaling pathway	3	CHUK, CDIP1, RNF151	0.038
GO:0043412~macromolecule modification	29	NAA60, USP15, MGRN1, USP32, TSR3, CCNF, TULP4, PTEN, PPM1H, TFB1M, PKMYT1, PPM1D, MRM1, DUSP14, RNF151, HIF1AN, FBXO5, UBE2I, CHUK, PDPK1, ALG1, TOPORS, ZDHHC14, SPSB3, PTP4A2, RPS6KB1, LCK, TSSK3, ZNF598	0.038
GO:0140352~export from cell	8	ABCC2, ABCA3, SYNGR3, VIP, MYO19, PKD1, SYTL3, BAIAP3	0.041
GO:0160040~mitocytosis	2	MYO19, PKD1	0.042
GO:0140495~migracytosis	2	MYO19, PKD1	0.042
GO:0000706~meiotic DNA double-strand break processing	2	BRIP1, SLX4	0.042
GO:0000154~rRNA modification	3	TSR3, TFB1M, MRM1	0.042
GO Cellular Component
GO:0043231~intracellular membrane-bounded organelle	132	ZNF174, ECI1, CCNF, ROGDI, CRAMP1, AQP4, NUBP2, EME2, HCFC1R1, KPNA6, ZNF205, SOX8, FBXO5, SRRM2, PAM16, TSC2, ALG1, MAPK8IP3, SYTL3, THOC6, SPOCD1, CLDN9, TBC1D24, CDIP1, IGFALS, EZR, TELO2, NAA60, KHDRBS1, ZBTB8A, GGNBP2, PEF1, PKMYT1, ACACA, TMEM242, GLIS2, BRIP1, NTHL1, ZNHIT3, ZSCAN10, SNX9, E4F1, SEC31B, TRAP1, CREBBP, ZNF263, UBE2I, SYNRG, ABCA3, INTS2, ERLIN1, PUM1, NMRAL1, GNPTG, TBL3, D…	0
GO:0043227~membrane-bounded organelle	136	ZNF174, ECI1, CCNF, ROGDI, CRAMP1, AQP4, PKD2L1, NUBP2, EME2, HCFC1R1, KPNA6, ZNF205, SOX8, FBXO5, SRRM2, PAM16, TSC2, ALG1, MAPK8IP3, SYTL3, THOC6, SPOCD1, CLDN9, TBC1D24, CDIP1, IGFALS, EZR, TELO2, NAA60, KHDRBS1, ZBTB8A, GGNBP2, PEF1, PKMYT1, ACACA, TMEM242, GLIS2, BRIP1, NTHL1, ZNHIT3, ZSCAN10, SNX9, E4F1, SEC31B, TRAP1, CREBBP, ZNF263, UBE2I, SYNRG, ABCA3, INTS2, ERLIN1, PUM1, NMRAL1, GNPTG,…	0
GO:0005622~intracellular anatomical structure	165	ZNF174, ECI1, CCNF, ROGDI, CRAMP1, AQP4, NUBP2, EME2, HCFC1R1, KPNA6, MEIOB, SLC16A7, ZNF205, SOX8, FBXO5, SRRM2, PAM16, TSC2, ALG1, KCTD5, MAPK8IP3, SYTL3, THOC6, SPOCD1, TXLNA, CLDN9, TBC1D24, PGP, CDIP1, TSSK3, IGFALS, EZR, TELO2, GLYR1, NAA60, KHDRBS1, ZBTB8A, GGNBP2, PEF1, PKMYT1, PPL, ACACA, TMEM242, GLIS2, BRIP1, NTHL1, ZNHIT3, BLOC1S2, SEC14L5, ZSCAN10, CASKIN1, SNX9, E4F1, SEC31B, TRAP1,…	0
GO:0043229~intracellular organelle	143	ZNF174, ECI1, CCNF, ROGDI, CRAMP1, AQP4, NUBP2, EME2, HCFC1R1, KPNA6, ZNF205, SOX8, FBXO5, SRRM2, PAM16, TSC2, ALG1, MAPK8IP3, SYTL3, THOC6, SPOCD1, CLDN9, TBC1D24, CDIP1, IGFALS, EZR, TELO2, GLYR1, NAA60, KHDRBS1, ZBTB8A, GGNBP2, PEF1, PKMYT1, PPL, ACACA, TMEM242, GLIS2, BRIP1, NTHL1, ZNHIT3, BLOC1S2, ZSCAN10, SNX9, E4F1, SEC31B, TRAP1, CREBBP, ZNF263, UBE2I, SYNRG, ABCA3, INTS2, ERLIN1, PUM1, N…	0.001
GO:0043226~organelle	145	ZNF174, ECI1, CCNF, ROGDI, CRAMP1, AQP4, PKD2L1, NUBP2, EME2, HCFC1R1, KPNA6, ZNF205, SOX8, FBXO5, SRRM2, PAM16, TSC2, ALG1, MAPK8IP3, SYTL3, THOC6, SPOCD1, CLDN9, TBC1D24, CDIP1, IGFALS, EZR, TELO2, GLYR1, NAA60, KHDRBS1, ZBTB8A, GGNBP2, PEF1, PKMYT1, PPL, ACACA, TMEM242, GLIS2, BRIP1, NTHL1, ZNHIT3, BLOC1S2, ZSCAN10, SNX9, E4F1, SEC31B, TRAP1, CREBBP, ZNF263, UBE2I, SYNRG, ABCA3, INTS2, ERLIN1,…	0.002
GO:0005737~cytoplasm	122	ECI1, CCNF, ROGDI, AQP4, NUBP2, KPNA6, MEIOB, SLC16A7, ZNF205, FBXO5, PAM16, TSC2, ALG1, KCTD5, MAPK8IP3, SYTL3, TXLNA, TBC1D24, PGP, CDIP1, TSSK3, IGFALS, EZR, TELO2, NAA60, GGNBP2, PEF1, PKMYT1, PPL, ACACA, TMEM242, BRIP1, NTHL1, ZNHIT3, SEC14L5, CASKIN1, SNX9, SEC31B, TRAP1, CREBBP, UBE2I, SYNRG, ABCA3, ERLIN1, BSDC1, SYNJ2, PUM1, NMRAL1, RPL3L, GNPTG, DNMBP, NOX3, ACO1, RNPS1, CUTC, LDHAL6B, …	0.002
GO:0030133~transport vesicle	9	PEF1, SYNRG, CA4, ROGDI, LAPTM5, SYNGR3, ATP6V0C, SEC31B, SYTL3	0.003
GO:0030658~transport vesicle membrane	6	PEF1, SYNRG, CA4, SYNGR3, ATP6V0C, SEC31B	0.009
GO:0031981~nuclear lumen	38	USP15, ZNF174, HDAC1, PTEN, PPM1H, TUBD1, AATF, ZCCHC17, PKMYT1, PPM1D, GLIS2, SCAF8, MYCT1, BRIP1, SLX4, MED13, RBBP4, HCFC1R1, KPNA6, TRAP1, CREBBP, UBE2I, FAHD1, CHUK, PUM1, ARID1B, TOPORS, GTF2H5, NMRAL1, THOC6, VMP1, TRAF7, TBL3, RNPS1, EZR, CLUAP1, CUTC, TELO2	0.01
GO:0031982~vesicle	25	MGRN1, PEF1, ROGDI, AQP4, PKD1, RAB26, CA4, SNX9, SEC31B, PDPK1, ABCA3, SYNRG, LAPTM5, OPRM1, AVPR1A, SYNGR3, MYO19, SYTL3, BAIAP3, PTP4A2, TBC1D24, CDIP1, DNASE1, EZR, ATP6V0C	0.011
GO:0031410~cytoplasmic vesicle	23	PEF1, PDPK1, MGRN1, ABCA3, SYNRG, ROGDI, LAPTM5, AQP4, AVPR1A, OPRM1, SYNGR3, SYTL3, BAIAP3, PTP4A2, RAB26, CA4, TBC1D24, CDIP1, SNX9, DNASE1, EZR, ATP6V0C, SEC31B	0.012
GO:0097708~intracellular vesicle	23	PEF1, PDPK1, MGRN1, ABCA3, SYNRG, ROGDI, LAPTM5, AQP4, AVPR1A, OPRM1, SYNGR3, SYTL3, BAIAP3, PTP4A2, RAB26, CA4, TBC1D24, CDIP1, SNX9, DNASE1, EZR, ATP6V0C, SEC31B	0.013
GO:0043233~organelle lumen	41	USP15, ZNF174, HDAC1, MRPS34, PTEN, PPM1H, TUBD1, AATF, TFB1M, ZCCHC17, PKMYT1, PPM1D, GLIS2, SCAF8, MYCT1, BRIP1, SLX4, MED13, RBBP4, HCFC1R1, KPNA6, TRAP1, CREBBP, UBE2I, FAHD1, CHUK, PUM1, ARID1B, TOPORS, GTF2H5, NMRAL1, THOC6, VMP1, TRAF7, TBL3, RNPS1, HAGH, EZR, CLUAP1, CUTC, TELO2	0.018
GO:0031974~membrane-enclosed lumen	41	USP15, ZNF174, HDAC1, MRPS34, PTEN, PPM1H, TUBD1, AATF, TFB1M, ZCCHC17, PKMYT1, PPM1D, GLIS2, SCAF8, MYCT1, BRIP1, SLX4, MED13, RBBP4, HCFC1R1, KPNA6, TRAP1, CREBBP, UBE2I, FAHD1, CHUK, PUM1, ARID1B, TOPORS, GTF2H5, NMRAL1, THOC6, VMP1, TRAF7, TBL3, RNPS1, HAGH, EZR, CLUAP1, CUTC, TELO2	0.018
GO:0070013~intracellular organelle lumen	41	USP15, ZNF174, HDAC1, MRPS34, PTEN, PPM1H, TUBD1, AATF, TFB1M, ZCCHC17, PKMYT1, PPM1D, GLIS2, SCAF8, MYCT1, BRIP1, SLX4, MED13, RBBP4, HCFC1R1, KPNA6, TRAP1, CREBBP, UBE2I, FAHD1, CHUK, PUM1, ARID1B, TOPORS, GTF2H5, NMRAL1, THOC6, VMP1, TRAF7, TBL3, RNPS1, HAGH, EZR, CLUAP1, CUTC, TELO2	0.018
GO:0012505~endomembrane system	43	NAA60, NDUFB8, MGRN1, PEF1, USP32, ROGDI, AQP4, PIGW, PKMYT1, PKD1, NTN3, RNFT1, BRIP1, RAB26, CA4, SNX9, SERAC1, SEC31B, ABCA3, SYNRG, ERLIN1, LAPTM5, TSC2, ALG1, OPRM1, AVPR1A, SYNGR3, MAPK8IP3, ZDHHC14, SYTL3, BAIAP3, VMP1, PTP4A2, GNPTG, DNMBP, SCD, CDIP1, ACO1, TMEM39B, IGFALS, DNASE1, EZR, ATP6V0C	0.021
GO:0098588~bounding membrane of organelle	21	NAA60, PEF1, ABCA3, SYNRG, LAPTM5, NME3, TSC2, PKD2L1, AQP4, SYNGR3, MAPK8IP3, MYO19, BAIAP3, CLCN7, VMP1, RPS6KB1, CA4, MLST8, CDIP1, ATP6V0C, SEC31B	0.027
GO:0005654~nucleoplasm	31	USP15, ZNF174, HDAC1, PTEN, PPM1H, TUBD1, PKMYT1, PPM1D, GLIS2, SCAF8, MYCT1, BRIP1, MED13, RBBP4, HCFC1R1, KPNA6, TRAP1, CREBBP, UBE2I, FAHD1, CHUK, PUM1, ARID1B, TOPORS, GTF2H5, NMRAL1, THOC6, RNPS1, CLUAP1, CUTC, TELO2	0.028
GO:0005634~nucleus	79	ZNF174, CCNF, ROGDI, PTEN, CRAMP1, AATF, ZCCHC17, PKD1, NUBP2, MED13, EME2, HCFC1R1, KPNA6, RNF151, ZNF205, SOX8, HIF1AN, FBXO5, SRRM2, CHUK, TIGD7, TSC2, NUDT16L1, ARID1B, TOPORS, THOC6, SPOCD1, PTP4A2, TRAF7, CDIP1, DNASE1, EZR, DNASE1L2, TELO2, KHDRBS1, USP15, ZBTB8A, GGNBP2, HDAC1, MGRN1, PPM1H, TUBD1, PKMYT1, PPM1D, GLIS2, SCAF8, MYCT1, BRIP1, SLX4, RBBP4, NTHL1, ZNHIT3, ZSCAN10, UBN1, E4F1,…	0.029
GO:0048471~perinuclear region of cytoplasm	8	CA4, CCNF, LAPTM5, TSC2, NLRC3, SYNJ2, EZR, NMRAL1	0.033
GO:0030659~cytoplasmic vesicle membrane	12	PEF1, ABCA3, SYNRG, CA4, TBC1D24, CDIP1, SNX9, AQP4, SYNGR3, ATP6V0C, SEC31B, BAIAP3	0.037
GO:0005774~vacuolar membrane	7	CLCN7, VMP1, LAPTM5, MLST8, CDIP1, TSC2, ATP6V0C	0.039
GO:0012506~vesicle membrane	12	PEF1, ABCA3, SYNRG, CA4, TBC1D24, CDIP1, SNX9, AQP4, SYNGR3, ATP6V0C, SEC31B, BAIAP3	0.04
GO:1990234~transferase complex	14	CREBBP, UBE2I, CHUK, PEF1, CCNF, KCTD5, TOPORS, GTF2H5, SPSB3, GNPTG, TADA2A, MED13, APPBP2, RBBP4	0.049
GO:0016604~nuclear body	10	MYCT1, USP15, UBE2I, ZNF174, PTEN, RNPS1, TELO2, TOPORS, THOC6, GLIS2	0.05
GO Molecular Function
GO:0005488~binding	158	ZNF174, CCNF, CRAMP1, PKD2L1, NUBP2, EME2, KPNA6, MEIOB, ZNF205, SOX8, FBXO5, SRRM2, PAQR4, TSC2, UBALD1, KCTD5, MAPK8IP3, SYTL3, THOC6, TIAM2, TXLNA, ADCY9, CLDN9, PGP, CDIP1, TSSK3, IGFALS, FLYWCH1, EZR, TELO2, GLYR1, NAA60, KHDRBS1, ZBTB8A, PEF1, MEFV, PKMYT1, PPL, ACACA, GLIS2, BRIP1, NTHL1, ZNHIT3, BLOC1S2, AMDHD2, ZSCAN10, CASKIN1, SNX9, E4F1, HMOX2, SEC31B, TRAP1, CREBBP, ZNF263, UBE2I, SY…	0
GO:0004721~phosphoprotein phosphatase activity	7	PTP4A2, LCK, PGP, PTEN, PPM1H, PPM1D, DUSP14	0.007
GO:0004722~protein serine/threonine phosphatase activity	5	LCK, PTEN, PPM1H, PPM1D, DUSP14	0.007
GO:0019899~enzyme binding	22	TRAP1, UBE2I, HDAC1, PDPK1, ERLIN1, LAPTM5, TSC2, NOXO1, BICDL2, PPM1D, PKD1, MAPK8IP3, SYTL3, TOPORS, SCAF8, SLX4, LCK, DNAJA3, SNX9, EZR, ATP6V0C, TELO2	0.009
GO:0005515~protein binding	87	ZNF174, CCNF, BICDL2, PKD2L1, PKD1, MED13, C1QTNF8, MLST8, KPNA6, HIF1AN, FBXO5, SRRM2, BCAS3, CHUK, DYNLT1, TNFRSF12A, PDPK1, IFT140, TSC2, UBALD1, IQCC, OPRM1, SYNGR3, KCTD5, MAPK8IP3, TOPORS, SYTL3, THOC6, TIAM2, TRAF7, TXLNA, CLDN9, LCK, CNKSR3, DNASE1, IGFALS, EZR, ATP6V0C, TELO2, GLYR1, NAA60, KHDRBS1, USP15, ZBTB8A, HDAC1, PEF1, ANKS3, TULP4, PPM1H, NOXO1, WNT8B, NLRC3, PPM1D, PPL, NTN3, S…	0.015
GO:0016788~hydrolase activity, acting on ester bonds	15	PTEN, PPM1H, SYNJ2, PPM1D, DUSP14, PTP4A2, SLX4, LCK, EME2, NTHL1, PGP, MEIOB, HAGH, DNASE1, DNASE1L2	0.02
GO:0016791~phosphatase activity	8	PTP4A2, LCK, PGP, PTEN, PPM1H, SYNJ2, PPM1D, DUSP14	0.012
GO:0043169~cation binding	47	HDAC1, MGRN1, PEF1, USP32, TSR3, ZBTB8OS, PKD2L1, MEFV, ZCCHC17, PPM1D, ACACA, NUBP2, RNFT1, GLIS2, CPN1, MMP25, SLX4, NTHL1, ZNHIT3, AMDHD2, CA4, RNF151, ZNF205, FBXO5, UNKL, HMOX2, ZNF263, CREBBP, FAHD1, PAQR4, TOPORS, BAIAP3, TRAF7, ADCY9, TADA2A, SCD, LHX1, DNAJA3, MATN1, PGP, CDIP1, ACO1, FLYWCH1, HAGH, ZNF598, ZNF213, CUTC	0.028
GO:0046872~metal ion binding	46	HDAC1, MGRN1, PEF1, USP32, ZBTB8OS, PKD2L1, MEFV, ZCCHC17, PPM1D, ACACA, NUBP2, RNFT1, GLIS2, CPN1, MMP25, SLX4, NTHL1, ZNHIT3, AMDHD2, CA4, RNF151, ZNF205, FBXO5, UNKL, HMOX2, ZNF263, CREBBP, FAHD1, PAQR4, TOPORS, BAIAP3, TRAF7, ADCY9, TADA2A, SCD, LHX1, DNAJA3, MATN1, PGP, CDIP1, ACO1, FLYWCH1, HAGH, ZNF598, ZNF213, CUTC	0.031
GO:0019904~protein domain specific binding	8	KHDRBS1, UBE2I, LCK, HDAC1, HIF1AN, EZR, SYNGR3, PKD1	0.04
GO:0004519~endonuclease activity	5	SLX4, EME2, NTHL1, DNASE1, DNASE1L2	0.044
GO:0043167~ion binding	66	USP32, ZBTB8OS, PKD2L1, ZCCHC17, NUBP2, MMP25, CA4, RNF151, ZNF205, FBXO5, UNKL, ABCC2, CHUK, PAQR4, PDPK1, NME3, DDX52, TOPORS, TRAF7, ADCY9, LCK, MATN1, PGP, CDIP1, TSSK3, FLYWCH1, HAGH, ZNF598, HDAC1, PEF1, MGRN1, TSR3, TUBD1, SRL, MEFV, PKMYT1, PPM1D, ACACA, RNFT1, GLIS2, CPN1, BRIP1, SLX4, NTHL1, ZNHIT3, RAB26, AMDHD2, HMOX2, TRAP1, CREBBP, ZNF263, UBE2I, FAHD1, ABCA3, GFER, MYO19, BAIAP3, F…	0.045
GO:0036094~small molecule binding	68	USP32, ZBTB8OS, PKD2L1, ZCCHC17, NUBP2, MMP25, CA4, RNF151, ZNF205, FBXO5, UNKL, ABCC2, CHUK, PAQR4, PDPK1, NME3, DDX52, TOPORS, TRAF7, ADCY9, LCK, MATN1, PGP, CDIP1, TSSK3, FLYWCH1, HAGH, ZNF598, GLYR1, HDAC1, PEF1, MGRN1, TSR3, TUBD1, SRL, MEFV, PKMYT1, PPM1D, ACACA, RNFT1, GLIS2, CPN1, BRIP1, SLX4, NTHL1, ZNHIT3, RAB26, AMDHD2, HMOX2, TRAP1, CREBBP, ZNF263, UBE2I, FAHD1, ABCA3, ERLIN1, GFER, M…	0.047
GO:0004530~deoxyribonuclease I activity	2	DNASE1, DNASE1L2	0.05
KEGG Pathway
chx04150:mTOR signaling pathway	8	RPS6KB1, CHUK, PDPK1, PTEN, MLST8, WNT8B, TSC2, TELO2	0.001
chx04714:Thermogenesis	8	NDUFB8, ADCY9, NDUFB10, RPS6KB1, NDUFB6, MLST8, TSC2, ARID1B	0.011
chx03460:Fanconi anemia pathway	4	BRIP1, SLX4, EME2, TELO2	0.018
chx05205:Proteoglycans in cancer	7	TFAP4, RPS6KB1, PDPK1, WNT8B, MIR21, EZR, NUDT16L1	0.02
chx04140:Autophagy - animal	6	VMP1, RPS6KB1, PDPK1, PTEN, MLST8, TSC2	0.031
chx04919:Thyroid hormone signaling pathway	5	CREBBP, MED13, PDPK1, HDAC1, TSC2	0.037
chx04152:AMPK signaling pathway	5	RPS6KB1, PDPK1, SCD, TSC2, ACACA	0.04
